# Supplementary material for: Human Serum Albumin Cys34 Adducts in Newborn Dried Blood Spots: Associations With Air Pollution Exposure During Pregnancy
Source: Front Public Health. 2021 Dec 23;9:730369. doi: 10.3389/fpubh.2021.730369 (PMC8733257; doi:10.3389/fpubh.2021.730369)
Supplement: Supplementary file 2 [file Data_Sheet_1.xlsx]

## Sheet: table2_by_sex
Table 2. Cohort characteristics, air pollution, and adduct concentrations
Characteristics	Median (Q1, Q3) or N (%)	Median (Q1, Q3) or N (%)	Median (Q1, Q3) or N (%)
	Overall	Male	Female
	120 (100%)	72 (100%)	48 (100%)
Child Characteristics
Sex
Male	72 (60%)
Female	48 (40%)
Gestational Age at Delivery (weeks)	39.0 (38.0, 40.0)	39.0 (38.0, 40.0)	39.0 (38.0, 40.0)
Maternal Characteristics
Hispanic yes	56 (46.7%)	33 (45.8%)	23 (47.9%)
Air pollutants
PM 2.5 (ug/m^3)
Trimester 1	16.3 (10.4, 19.0)	17.5 (11.2, 19.2)	13.9 (10.2, 18.0)
Trimester 2	15.7 (10.7, 17.7)	16.1 (10.7, 18.0)	13.8 (11.1, 17.3)
Trimester 3	16.6 (10.6, 20.6)	18.6 (10.7, 22.1)	12.9 (9.9, 19.3)
Last 30 days of pregnancy	17.2 (10.2, 26.7)	19.5 (10.2, 27.5)	13.0 (10.2, 20.4)
PM 10 (ug/m^3)
Trimester 1	45.9 (34.9, 56.9)	52.5 (35.1, 56.9)	36.2 (34.7, 56.2)
Trimester 2	46.0 (34.2, 59.9)	49.0 (34.4, 62.2)	38.1 (34.0, 55.0)
Trimester 3	47.4 (34.1, 69.0)	51.8 (34.9, 71.2)	40.7 (33.0, 60.7)
Last 30 days of pregnancy	43.6 (31.8, 61.7)	45.0 (31.2, 62.2)	43.6 (33.3, 60.9)
NO2 (ppb)
Trimester 1	22.5 (20.9, 24.2)	22.8 (21.3, 24.2)	22.1 (20.5, 24.6)
Trimester 2	22.1 (20.6, 23.7)	22.4 (19.8, 23.6)	21.6 (20.7, 23.7)
Trimester 3	23.0 (17.9, 24.6)	23.6 (18.8, 25.2)	21.1 (17.8, 23.7)
Last 30 days of pregnancy	21.9 (17.8, 25.7)	22.9 (18.0, 26.4)	20.5 (17.4, 23.7)
O3 (ppb)
Trimester 1	51.2 (43.5, 60.9)	51.2 (43.6, 60.1)	51.8 (42.7, 61.5)
Trimester 2	59.2 (39.9, 70.4)	67.2 (45.2, 70.9)	45.7 (35.1, 68.1)
Trimester 3	45.6 (39.0, 57.0)	43.9 (38.9, 56.9)	49.4 (40.7, 57.0)
Last 30 days of pregnancy	40.0 (31.6, 60.0)	36.3 (28.8, 55.3)	50.7 (36.2, 62.4)
Adducts (pmol/mg HSA)
CtoG_Cysteine_to_Glycine	2.30 (1.72, 2.79)	2.34 (1.75, 2.78)	2.19 (1.52, 2.79)
UnT3_Unadducted_T3_Peptide	80.54 (49.91, 152.51)	89.3 (55.14, 157.23)	74.64 (29.20, 139.74)
mUnT_Methyl_not_at_Cysteine	2.52 (1.48, 3.75)	2.67 (1.86, 3.68)	2.33 (1.12, 3.85)
Ox2_Sulfinic_Acid_diox	5.48 (4.60, 6.50)	5.40 (4.58, 6.46)	5.51 (4.67, 6.59)
SCH3_S_methylthiolation	0.27 (0.19, 0.45)	0.33 (0.20, 0.52)	0.24 (0.17, 0.32)
Ox3_Sulfonic_Acid_triox	1.47 (1.11, 1.84)	1.47 (1.07, 1.85)	1.47 (1.12, 1.84)
CNCO_S_Methylisocyanate	0.50 (0.30, 0.75)	0.53 (0.38, 0.76)	0.42 (0.25, 0.58)
Crot_Crotonaldehyde	1.38 (0.92, 1.80)	1.38 (0.90, 1.78)	1.37 (0.92, 1.93)
SAcN_S_Mercaptoacetamide	0.20 (0.11, 0.32)	0.18 (0.1, 0.35)	0.20 (0.15, 0.28)
CysW_Cysteine_w_loss_of_H2O	0.84 (0.59, 1.05)	0.84 (0.56, 1.04)	0.79 (0.60, 1.06)
Cys_S_Cysteine	1.53 (0.95, 2.16)	1.53 (0.96, 2.44)	1.53 (0.91, 1.97)
hCys_S_Homocysteine	0.13 (0.08, 0.23)	0.12 (0.08, 0.23)	0.15 (0.08, 0.22)
CysG_S_Cysteinylglycine	0.31 (0.18, 0.40)	0.32 (0.22, 0.46)	0.27 (0.15, 0.36)
ECys_S_G_Glutamylcysteine	0.18 (0.12, 0.26)	0.18 (0.12, 0.27)	0.19 (0.13, 0.26)
Glut_S_Glutathione	15.65 (13.44, 18.61)	15.79 (13.65, 18.80)	15.29 (13.17, 17.01)

## Sheet: reg_ap_rescaled
The DBS outcomes have been log-transformed. The AP exposures have been rescaled (per IQR).
Model B is adjusted for gestational weeks at delivery and gender. Model C additionally adjusts for maternal Hispanic yes/no.
Betas represent the mean difference (MD) in log-transformed adduct concentration associated with an IQR increase in air pollutant.
model	parameter	adjusted	BETA_SE_CtoG_log	probt_CtoG_log	BETA_SE_UnT3_log	probt_UnT3_log	BETA_SE_mUnT_log	probt_mUnT_log	BETA_SE_Ox2_log	probt_Ox2_log	BETA_SE_SCH3_log	probt_SCH3_log	BETA_SE_Ox3_log	probt_Ox3_log	BETA_SE_CNCO_log	probt_CNCO_log	BETA_SE_Crot_log	probt_Crot_log	BETA_SE_SAcN_log	probt_SAcN_log	BETA_SE_CysW_log	probt_CysW_log	BETA_SE_Cys_log	probt_Cys_log	BETA_SE_hCys_log	probt_hCys_log	BETA_SE_CysG_log	probt_CysG_log	BETA_SE_ECys_log	probt_ECys_log	BETA_SE_Glut_log	probt_Glut_log
model B	PM10_tri1_s	GestAge_new_wks GENDER	-0.0033 (0.0796)	0.9674	-0.0242 (0.1179)	0.8379	0.1251 (0.1156)	0.2812	0.0452 (0.0396)	0.2557	-0.0925 (0.1117)	0.4093	0.0271 (0.0686)	0.6933	-0.1578 (0.1154)	0.1739	-0.1941 (0.0857)	0.0254	0.0351 (0.1491)	0.8142	0.1075 (0.0727)	0.142	-0.0676 (0.1044)	0.5189	-0.0686 (0.1322)	0.6048	0.1865 (0.1258)	0.1409	0.107 (0.1514)	0.4812	-0.0391 (0.0333)	0.2435
model C	PM10_tri1_s	GestAge_new_wks GENDER mom_hisp	-0.0423 (0.0825)	0.6088	-0.111 (0.1204)	0.3586	0.0838 (0.1205)	0.4881	0.0529 (0.0414)	0.2047	-0.1261 (0.1166)	0.2818	0.0056 (0.0717)	0.9374	-0.2233 (0.1192)	0.0635	-0.2087 (0.0898)	0.0218	0.04 (0.1564)	0.7986	0.0948 (0.0762)	0.2157	-0.0658 (0.1095)	0.5495	-0.0588 (0.1387)	0.6724	0.1802 (0.1319)	0.1746	0.0298 (0.1569)	0.8497	-0.0413 (0.035)	0.2395
model B	PM10_tri2_s	GestAge_new_wks GENDER	0.1023 (0.0819)	0.2141	0.0522 (0.1222)	0.6698	0.1712 (0.1194)	0.1542	0.0812 (0.0406)	0.0477	-0.0453 (0.116)	0.6968	-0.035 (0.0711)	0.6234	-0.1347 (0.1199)	0.2636	-0.2033 (0.0888)	0.0239	-0.0843 (0.1545)	0.5864	0.0673 (0.0758)	0.3769	-0.0912 (0.1081)	0.4009	-0.0778 (0.1371)	0.5713	0.2022 (0.1303)	0.1234	0.2287 (0.1559)	0.1451	-0.0197 (0.0347)	0.5713
model C	PM10_tri2_s	GestAge_new_wks GENDER mom_hisp	0.0684 (0.0863)	0.4296	-0.0415 (0.1267)	0.7438	0.1288 (0.126)	0.3088	0.0947 (0.0428)	0.0291	-0.0803 (0.1226)	0.5141	-0.0673 (0.0749)	0.3706	-0.2103 (0.1253)	0.0959	-0.2231 (0.094)	0.0193	-0.092 (0.1638)	0.5754	0.0485 (0.0802)	0.5465	-0.0923 (0.1147)	0.4226	-0.0678 (0.1453)	0.6415	0.198 (0.1382)	0.1545	0.1526 (0.1639)	0.3537	-0.0204 (0.0368)	0.5798
model B	PM10_tri3_s	GestAge_new_wks GENDER	-0.0114 (0.0876)	0.8969	-0.0032 (0.1299)	0.9802	0.1062 (0.1276)	0.4068	0.0021 (0.0439)	0.9621	-0.1224 (0.1229)	0.3212	-0.0339 (0.0756)	0.6547	-0.177 (0.1271)	0.1663	-0.1726 (0.0951)	0.0723	-0.0851 (0.1642)	0.6052	0.0531 (0.0807)	0.5115	-0.1608 (0.1143)	0.1621	-0.0892 (0.1456)	0.5413	0.1877 (0.1388)	0.1788	0.1922 (0.1663)	0.2501	-0.0226 (0.0369)	0.5421
model C	PM10_tri3_s	GestAge_new_wks GENDER mom_hisp	-0.0586 (0.0914)	0.523	-0.104 (0.1336)	0.4383	0.0548 (0.1337)	0.6828	0.0065 (0.0463)	0.8883	-0.1651 (0.129)	0.2033	-0.0659 (0.0792)	0.4075	-0.256 (0.1319)	0.0548	-0.187 (0.1003)	0.0649	-0.092 (0.1732)	0.5965	0.032 (0.0849)	0.7068	-0.1681 (0.1206)	0.166	-0.0795 (0.1536)	0.606	0.1797 (0.1464)	0.2223	0.1091 (0.1736)	0.5311	-0.0234 (0.0389)	0.5496
model B	PM10_last30d_inpreg_s	GestAge_new_wks GENDER	-0.004 (0.067)	0.9528	0.0293 (0.0993)	0.7687	0.0291 (0.0978)	0.7662	-0.01 (0.0335)	0.7653	-0.1485 (0.0933)	0.1142	-0.019 (0.0578)	0.7436	-0.0903 (0.0976)	0.3565	0.0083 (0.0737)	0.9107	-0.1332 (0.125)	0.2887	0.0244 (0.0618)	0.693	-0.14 (0.0871)	0.1108	-0.1144 (0.111)	0.3046	0.1494 (0.106)	0.1615	0.0684 (0.1276)	0.5932	0.0039 (0.0282)	0.8916
model C	PM10_last30d_inpreg_s	GestAge_new_wks GENDER mom_hisp	-0.0388 (0.0698)	0.5788	-0.043 (0.1022)	0.6744	-0.0148 (0.1021)	0.8852	-0.0079 (0.0353)	0.8237	-0.1858 (0.0976)	0.0595	-0.0422 (0.0605)	0.4872	-0.1448 (0.1014)	0.1562	0.0118 (0.0777)	0.8794	-0.1451 (0.1317)	0.2726	0.0069 (0.0648)	0.9152	-0.147 (0.0918)	0.1119	-0.1117 (0.1169)	0.3415	0.1437 (0.1117)	0.2007	-0.002 (0.1327)	0.988	0.0054 (0.0297)	0.8563
model B	PM25_tri1_s	GestAge_new_wks GENDER	0.0299 (0.0925)	0.7466	-0.0041 (0.1371)	0.9764	0.1535 (0.1343)	0.2554	0.0449 (0.0461)	0.3318	-0.0644 (0.1301)	0.6216	0.0111 (0.0799)	0.8895	-0.1883 (0.1341)	0.1629	-0.2137 (0.0999)	0.0345	0.0342 (0.1735)	0.8442	0.1 (0.0848)	0.2407	-0.0612 (0.1215)	0.6156	-0.1003 (0.1537)	0.5154	0.3043 (0.1449)	0.0379	0.2533 (0.1749)	0.1504	-0.0329 (0.0389)	0.3989
model C	PM25_tri1_s	GestAge_new_wks GENDER mom_hisp	-0.0011 (0.0942)	0.9903	-0.0754 (0.1377)	0.5851	0.1168 (0.1373)	0.3966	0.0501 (0.0474)	0.2923	-0.0887 (0.1334)	0.5073	-0.0085 (0.0818)	0.9177	-0.2405 (0.1361)	0.0799	-0.2217 (0.1027)	0.0329	0.0372 (0.1784)	0.835	0.0861 (0.0871)	0.3249	-0.0575 (0.125)	0.6463	-0.0917 (0.1581)	0.5629	0.2998 (0.1491)	0.0467	0.1927 (0.1781)	0.2814	-0.0334 (0.04)	0.4047
model B	PM25_tri2_s	GestAge_new_wks GENDER	0.0796 (0.0869)	0.3612	0.0371 (0.1292)	0.7746	0.1921 (0.126)	0.1301	0.0742 (0.0431)	0.0874	-0.0939 (0.1224)	0.4448	-0.0058 (0.0753)	0.9389	-0.1622 (0.1265)	0.2025	-0.1469 (0.095)	0.1246	-0.0664 (0.1633)	0.685	0.065 (0.0802)	0.4195	-0.0891 (0.1143)	0.4372	-0.1201 (0.1446)	0.4082	0.2244 (0.1375)	0.1055	0.2246 (0.165)	0.1761	-0.0108 (0.0367)	0.7685
model C	PM25_tri2_s	GestAge_new_wks GENDER mom_hisp	0.0474 (0.0897)	0.5986	-0.0436 (0.1314)	0.7407	0.1545 (0.1305)	0.239	0.0833 (0.0447)	0.0652	-0.1257 (0.1269)	0.324	-0.0298 (0.0779)	0.7023	-0.2246 (0.1299)	0.0864	-0.1549 (0.0989)	0.1198	-0.0697 (0.1701)	0.6825	0.0477 (0.0833)	0.5681	-0.0879 (0.119)	0.4615	-0.1132 (0.1506)	0.4537	0.2183 (0.1432)	0.1302	0.1557 (0.1701)	0.3618	-0.0104 (0.0382)	0.7868
model B	PM25_tri3_s	GestAge_new_wks GENDER	0.017 (0.0778)	0.8272	-0.1493 (0.1145)	0.1947	0.0341 (0.1136)	0.7642	0.0417 (0.0387)	0.2841	-0.0785 (0.1093)	0.4738	0.0139 (0.0672)	0.8367	-0.2172 (0.1119)	0.0547	-0.2297 (0.0829)	0.0065	0.0081 (0.1459)	0.9559	0.0526 (0.0716)	0.4637	-0.0407 (0.1022)	0.6915	-0.0564 (0.1294)	0.6636	0.1604 (0.1233)	0.1957	0.2228 (0.147)	0.1323	-0.0467 (0.0325)	0.1531
model C	PM25_tri3_s	GestAge_new_wks GENDER mom_hisp	-0.0081 (0.079)	0.9184	-0.2124 (0.114)	0.0649	0.0005 (0.1155)	0.9968	0.0459 (0.0397)	0.2501	-0.0988 (0.1118)	0.3784	-0.0015 (0.0686)	0.9825	-0.2609 (0.1132)	0.0229	-0.2379 (0.0851)	0.006	0.0096 (0.1497)	0.9492	0.04 (0.0733)	0.5864	-0.0372 (0.1049)	0.7238	-0.0482 (0.1327)	0.7172	0.152 (0.1265)	0.2319	0.1746 (0.1493)	0.2445	-0.0479 (0.0334)	0.1533
model B	PM25_last30d_inpreg_s	GestAge_new_wks GENDER	0.0331 (0.0883)	0.7086	-0.0783 (0.1308)	0.5505	0.0726 (0.1288)	0.5742	0.0566 (0.0439)	0.1997	-0.0748 (0.1242)	0.5483	-0.0014 (0.0763)	0.9853	-0.215 (0.1276)	0.0947	-0.2075 (0.0953)	0.0315	-0.0481 (0.1656)	0.7718	0.0125 (0.0815)	0.8786	-0.0711 (0.116)	0.541	-0.018 (0.147)	0.9029	0.228 (0.1394)	0.1047	0.3344 (0.1657)	0.0459	-0.0401 (0.0371)	0.2817
model C	PM25_last30d_inpreg_s	GestAge_new_wks GENDER mom_hisp	-0.0011 (0.0907)	0.9902	-0.163 (0.1319)	0.2191	0.0279 (0.1326)	0.8335	0.0637 (0.0455)	0.1637	-0.1034 (0.1284)	0.4221	-0.024 (0.0787)	0.7608	-0.2773 (0.1303)	0.0355	-0.2185 (0.0988)	0.029	-0.0498 (0.1718)	0.7725	-0.0078 (0.0842)	0.9264	-0.0684 (0.1203)	0.5709	-0.0041 (0.1524)	0.9787	0.2213 (0.1446)	0.1286	0.275 (0.1704)	0.1094	-0.0415 (0.0384)	0.2822
model B	O3_tri1_s	GestAge_new_wks GENDER	0.067 (0.0644)	0.3009	-0.0299 (0.0959)	0.7559	0.0466 (0.0944)	0.6229	0.0739 (0.0317)	0.0212	0.1197 (0.0905)	0.1884	0.0351 (0.0558)	0.5306	0.0478 (0.0945)	0.6144	-0.154 (0.0698)	0.0294	0.0609 (0.1213)	0.6167	-0.0257 (0.0597)	0.6681	0.0712 (0.0849)	0.4029	0.0522 (0.1076)	0.6285	-0.0612 (0.1032)	0.554	0.0144 (0.1235)	0.9074	-0.0405 (0.027)	0.1365
model C	O3_tri1_s	GestAge_new_wks GENDER mom_hisp	0.0726 (0.0641)	0.26	-0.0182 (0.0943)	0.8474	0.054 (0.0941)	0.5669	0.0737 (0.0318)	0.0225	0.1235 (0.0907)	0.176	0.0385 (0.0558)	0.4912	0.055 (0.0943)	0.5607	-0.1549 (0.0702)	0.0294	0.0608 (0.122)	0.619	-0.0226 (0.0598)	0.7061	0.0703 (0.0854)	0.4115	0.0501 (0.1082)	0.644	-0.0582 (0.1036)	0.5756	0.0265 (0.1224)	0.8288	-0.0408 (0.0272)	0.1358
model B	O3_tri2_s	GestAge_new_wks GENDER	0.0867 (0.0904)	0.3396	-0.0287 (0.1345)	0.8313	0.0807 (0.1323)	0.5432	0.0499 (0.0452)	0.2715	0.0186 (0.1277)	0.8844	-0.1285 (0.0774)	0.0997	-0.1292 (0.1321)	0.3303	-0.2939 (0.0961)	0.0028	-0.262 (0.1684)	0.1225	-0.1024 (0.0832)	0.2206	-0.0224 (0.1193)	0.8512	-0.0211 (0.151)	0.8894	0.0616 (0.1447)	0.6713	0.1992 (0.1721)	0.2494	-0.0087 (0.0382)	0.8209
model C	O3_tri2_s	GestAge_new_wks GENDER mom_hisp	0.0769 (0.0902)	0.3955	-0.0513 (0.1323)	0.6991	0.0671 (0.1321)	0.6121	0.0511 (0.0455)	0.2632	0.012 (0.1283)	0.9255	-0.1356 (0.0775)	0.0828	-0.1433 (0.1318)	0.279	-0.2947 (0.0968)	0.0029	-0.263 (0.1696)	0.1237	-0.1089 (0.0833)	0.1939	-0.0204 (0.1201)	0.8652	-0.0169 (0.1519)	0.9116	0.0557 (0.1455)	0.7024	0.1773 (0.171)	0.3021	-0.0084 (0.0385)	0.8282
model B	O3_tri3_s	GestAge_new_wks GENDER	-0.069 (0.0666)	0.3021	0.0109 (0.0991)	0.9122	-0.1195 (0.097)	0.2205	-0.0885 (0.0324)	0.0074	-0.1006 (0.0937)	0.2851	-0.0538 (0.0575)	0.3517	0.0084 (0.0977)	0.9313	0.2941 (0.0684)	<.0001	-0.0643 (0.1252)	0.6089	-0.0164 (0.0617)	0.7912	-0.0276 (0.0879)	0.7537	-0.0939 (0.1109)	0.3992	0.0074 (0.1067)	0.9446	-0.2082 (0.1261)	0.1015	0.0622 (0.0276)	0.0261
model C	O3_tri3_s	GestAge_new_wks GENDER mom_hisp	-0.057 (0.0668)	0.3948	0.0396 (0.098)	0.6867	-0.1036 (0.0975)	0.2899	-0.091 (0.0328)	0.0064	-0.0937 (0.0947)	0.3245	-0.0466 (0.058)	0.4235	0.0258 (0.0981)	0.7933	0.2977 (0.0691)	<.0001	-0.0658 (0.1268)	0.6046	-0.0091 (0.0622)	0.8845	-0.0308 (0.0889)	0.7301	-0.1007 (0.1122)	0.371	0.0154 (0.1078)	0.8869	-0.1822 (0.1261)	0.1514	0.0627 (0.0279)	0.0266
model B	O3_last30d_inpreg_s	GestAge_new_wks GENDER	-0.1256 (0.0793)	0.1159	-0.0271 (0.1188)	0.8199	-0.1886 (0.1157)	0.1059	-0.1059 (0.0389)	0.0075	-0.0875 (0.1126)	0.4383	0.0031 (0.0692)	0.964	0.0516 (0.1171)	0.6605	0.3922 (0.0804)	<.0001	0.0793 (0.1502)	0.5987	0.0038 (0.074)	0.9591	0.0043 (0.1054)	0.9672	-0.0831 (0.1332)	0.5339	-0.0208 (0.1279)	0.8709	-0.3708 (0.149)	0.0143	0.0511 (0.0335)	0.1292
model C	O3_last30d_inpreg_s	GestAge_new_wks GENDER mom_hisp	-0.1067 (0.0804)	0.1873	0.0227 (0.1186)	0.8488	-0.1634 (0.1175)	0.1668	-0.1116 (0.0396)	0.0057	-0.0754 (0.1148)	0.5125	0.0176 (0.0703)	0.8028	0.0839 (0.1184)	0.4802	0.4036 (0.0819)	<.0001	0.0809 (0.1533)	0.5987	0.0174 (0.0752)	0.8176	-0.0003 (0.1076)	0.998	-0.0955 (0.1359)	0.4834	-0.0076 (0.1305)	0.9535	-0.3314 (0.1508)	0.03	0.0521 (0.0342)	0.1302
model B	NO2_tri1_s	GestAge_new_wks GENDER	-0.0367 (0.053)	0.49	-0.0141 (0.0787)	0.8584	0.0047 (0.0775)	0.9515	0.0071 (0.0266)	0.7909	-0.1457 (0.0735)	0.0497	0.0285 (0.0458)	0.5349	-0.0878 (0.0772)	0.2574	0.0585 (0.0582)	0.3171	0.0782 (0.0993)	0.4327	0.0614 (0.0486)	0.2091	-0.065 (0.0695)	0.3521	-0.0933 (0.0879)	0.2908	0.1001 (0.0842)	0.2372	0.0492 (0.1012)	0.6278	0.0036 (0.0224)	0.874
model C	NO2_tri1_s	GestAge_new_wks GENDER mom_hisp	-0.0553 (0.0536)	0.3046	-0.0519 (0.0787)	0.5109	-0.0183 (0.0787)	0.8169	0.0089 (0.0272)	0.7438	-0.1629 (0.0749)	0.0317	0.0191 (0.0467)	0.683	-0.1139 (0.0781)	0.1477	0.0622 (0.0596)	0.2988	0.0821 (0.1017)	0.4211	0.0541 (0.0497)	0.279	-0.0642 (0.0713)	0.3699	-0.0901 (0.0901)	0.3194	0.094 (0.0863)	0.2782	0.013 (0.1023)	0.8992	0.0043 (0.0229)	0.8524
model B	NO2_tri2_s	GestAge_new_wks GENDER	0.0153 (0.0504)	0.7614	0.0271 (0.0747)	0.7178	0.0507 (0.0735)	0.4916	0.0447 (0.0249)	0.0751	-0.0665 (0.0707)	0.349	0.0308 (0.0435)	0.4801	-0.0047 (0.0737)	0.9489	-0.0284 (0.0555)	0.6101	0.0909 (0.0942)	0.3363	0.0385 (0.0464)	0.4086	-0.0461 (0.0662)	0.4873	-0.0988 (0.0834)	0.2385	0.0648 (0.0803)	0.4213	0.0371 (0.0962)	0.7	-0.0019 (0.0213)	0.9273
model C	NO2_tri2_s	GestAge_new_wks GENDER mom_hisp	0.0001 (0.0511)	0.9979	-0.0064 (0.0748)	0.9321	0.0312 (0.0747)	0.6768	0.0479 (0.0254)	0.0622	-0.0794 (0.0722)	0.2733	0.0222 (0.0443)	0.617	-0.0257 (0.0748)	0.7315	-0.0282 (0.0568)	0.62	0.0952 (0.0964)	0.3255	0.0308 (0.0474)	0.5164	-0.0447 (0.0678)	0.5108	-0.0962 (0.0854)	0.2624	0.0579 (0.0821)	0.4826	0.0031 (0.0971)	0.9742	-0.0015 (0.0218)	0.9455
model B	NO2_tri3_s	GestAge_new_wks GENDER	0.081 (0.0884)	0.3615	-0.0875 (0.1313)	0.5066	0.0618 (0.1294)	0.6339	0.0969 (0.0435)	0.0277	-0.0862 (0.1247)	0.4905	0.0045 (0.0766)	0.9535	-0.1767 (0.1287)	0.1724	-0.2236 (0.0954)	0.0209	0.0662 (0.1663)	0.6913	0.0705 (0.0816)	0.3892	-0.0392 (0.1166)	0.7376	-0.0716 (0.1475)	0.6281	0.1883 (0.1405)	0.183	0.2953 (0.1671)	0.0798	-0.0294 (0.0373)	0.4315
model C	NO2_tri3_s	GestAge_new_wks GENDER mom_hisp	0.0537 (0.0902)	0.5533	-0.1603 (0.1314)	0.225	0.0222 (0.1321)	0.8668	0.1046 (0.0446)	0.0207	-0.1109 (0.1278)	0.3873	-0.0147 (0.0784)	0.8516	-0.2268 (0.1307)	0.0853	-0.2323 (0.0981)	0.0196	0.0709 (0.1711)	0.6796	0.0558 (0.0837)	0.5062	-0.0347 (0.12)	0.7731	-0.0622 (0.1517)	0.6826	0.1788 (0.1446)	0.2186	0.2396 (0.1703)	0.1621	-0.0299 (0.0384)	0.4383
model B	NO2_last30d_inpreg_s	GestAge_new_wks GENDER	0.1011 (0.0848)	0.2358	-0.0588 (0.1264)	0.6425	0.0562 (0.1245)	0.6525	0.0791 (0.0421)	0.0626	-0.1309 (0.1195)	0.2758	-0.0307 (0.0736)	0.6777	-0.1727 (0.1237)	0.1653	-0.196 (0.0922)	0.0356	-0.0684 (0.1599)	0.6696	0.03 (0.0787)	0.704	-0.1226 (0.1116)	0.2746	-0.091 (0.1418)	0.522	0.1606 (0.1354)	0.2379	0.2325 (0.1614)	0.1524	-0.0153 (0.0359)	0.6721
model C	NO2_last30d_inpreg_s	GestAge_new_wks GENDER mom_hisp	0.0737 (0.0871)	0.399	-0.1356 (0.1273)	0.2889	0.0141 (0.1277)	0.9125	0.087 (0.0434)	0.0475	-0.1606 (0.1231)	0.1945	-0.0533 (0.0757)	0.4828	-0.2274 (0.1262)	0.0742	-0.2053 (0.0953)	0.0332	-0.0711 (0.1654)	0.668	0.0124 (0.0811)	0.8792	-0.1231 (0.1155)	0.2886	-0.0827 (0.1466)	0.5738	0.1503 (0.14)	0.2853	0.1715 (0.1652)	0.3016	-0.0151 (0.0372)	0.6863
